# Supplementary material for: Sensitization of Resistant Cells with a BET Bromodomain Inhibitor in a Cell Culture Model of Deep Intrinsic Resistance in Breast Cancer
Source: Cancers (Basel). 2023 Mar 29;15(7):2036. doi: 10.3390/cancers15072036 (PMC10093448; doi:10.3390/cancers15072036)
Supplement: Supplementary file 1 [file cancers-15-02036-s001.zip]

Archive with 1 entries (1 files):
- cancers-2259716-supplementary.pdf
